# Supplementary material for: Lipopolysaccharide from Rhodobacter sphaeroides Attenuates Microglia-Mediated Inflammation and Phagocytosis and Directs Regulatory T Cell Response
Source: Int J Inflam. 2015 Sep 17;2015:361326. doi: 10.1155/2015/361326 (PMC4589630; doi:10.1155/2015/361326)
Supplement: Supplementary file 1 — Table 1. List of primers used in the study. Figure S1. TLR4 antagonism inhibits LPS induced microglia activation. Figure S2. Rs-LPS blocks phosphorylation and translocation of NF-κB in LPS activated BV-2 microglia Figure S3. NF-κB luciferase reporter assay. Figure S4. TLR4 silencing attributes to decreased production of inflammatory mediators like TNF-α and NO after LPS treatment. Figure S5. TLR4 antagonism confers neuroprotection against Aβ induced inflammatory damages. [file 361326.f1.zip]

Archive with 3 entries (2 files):
- 361326.f1/
- 361326.f1/Description.docx
- 361326.f1/SuplementaryMatreial.docx
